# Supplementary material for: Resistance of Black Aspergilli Species from Grape Vineyards to SDHI, QoI, DMI, and Phenylpyrrole Fungicides
Source: J Fungi (Basel). 2023 Feb 7;9(2):221. doi: 10.3390/jof9020221 (PMC9961879; doi:10.3390/jof9020221)
Supplement: Supplementary file 1 [file jof-09-00221-s001.zip]

Archive with 1 entries (1 files):
- jof-2207997-supplementary.pdf
